# Supplementary material for: An Evaluation of Avian Influenza Virus Whole-Genome Sequencing Approaches Using Nanopore Technology
Source: Microorganisms. 2023 Feb 19;11(2):529. doi: 10.3390/microorganisms11020529 (PMC9967579; doi:10.3390/microorganisms11020529)
Supplement: Supplementary file 1 [file microorganisms-11-00529-s001.zip]

Archive with 65 entries (61 files):
- manuscript.v8 230219 Suppl Figures and Tables/
- __MACOSX/._manuscript.v8 230219 Suppl Figures and Tables
- manuscript.v8 230219 Suppl Figures and Tables/Supplementary Table S2b.pdf
- __MACOSX/manuscript.v8 230219 Suppl Figures and Tables/._Supplementary Table S2b.pdf
- manuscript.v8 230219 Suppl Figures and Tables/Supplementary Table S2c.pdf
- __MACOSX/manuscript.v8 230219 Suppl Figures and Tables/._Supplementary Table S2c.pdf
- manuscript.v8 230219 Suppl Figures and Tables/Supplementary Table S2a.pdf
- __MACOSX/manuscript.v8 230219 Suppl Figures and Tables/._Supplementary Table S2a.pdf
- manuscript.v8 230219 Suppl Figures and Tables/.DS_Store
- __MACOSX/manuscript.v8 230219 Suppl Figures and Tables/._.DS_Store
- manuscript.v8 230219 Suppl Figures and Tables/Supplementary Figures S3a-h 246038/
- manuscript.v8 230219 Suppl Figures and Tables/Supplementary Table S1.pdf
- __MACOSX/manuscript.v8 230219 Suppl Figures and Tables/._Supplementary Table S1.pdf
- manuscript.v8 230219 Suppl Figures and Tables/Supplementary Figures S1a-h 245467/
- manuscript.v8 230219 Suppl Figures and Tables/Supplementary Figures S2a-h 245626/
- manuscript.v8 230219 Suppl Figures and Tables/Supplementary Figures S3a-h 246038/Supplementary Figure S3c PA.pdf
- __MACOSX/manuscript.v8 230219 Suppl Figures and Tables/Supplementary Figures S3a-h 246038/._Supplementary Figure S3c PA.pdf
- manuscript.v8 230219 Suppl Figures and Tables/Supplementary Figures S3a-h 246038/Supplementary Figure S3e NP.pdf
- __MACOSX/manuscript.v8 230219 Suppl Figures and Tables/Supplementary Figures S3a-h 246038/._Supplementary Figure S3e NP.pdf
- manuscript.v8 230219 Suppl Figures and Tables/Supplementary Figures S3a-h 246038/Supplementary Figure S3d H5.pdf
- __MACOSX/manuscript.v8 230219 Suppl Figures and Tables/Supplementary Figures S3a-h 246038/._Supplementary Figure S3d H5.pdf
- manuscript.v8 230219 Suppl Figures and Tables/Supplementary Figures S3a-h 246038/Supplementary Figure S3b PB1.pdf
- __MACOSX/manuscript.v8 230219 Suppl Figures and Tables/Supplementary Figures S3a-h 246038/._Supplementary Figure S3b PB1.pdf
- manuscript.v8 230219 Suppl Figures and Tables/Supplementary Figures S3a-h 246038/Supplementary Figure S3g MA.pdf
- __MACOSX/manuscript.v8 230219 Suppl Figures and Tables/Supplementary Figures S3a-h 246038/._Supplementary Figure S3g MA.pdf
- manuscript.v8 230219 Suppl Figures and Tables/Supplementary Figures S3a-h 246038/Supplementary Figure S3h NS.pdf
- __MACOSX/manuscript.v8 230219 Suppl Figures and Tables/Supplementary Figures S3a-h 246038/._Supplementary Figure S3h NS.pdf
- manuscript.v8 230219 Suppl Figures and Tables/Supplementary Figures S3a-h 246038/Supplementary Figure S3a PB2.pdf
- __MACOSX/manuscript.v8 230219 Suppl Figures and Tables/Supplementary Figures S3a-h 246038/._Supplementary Figure S3a PB2.pdf
- manuscript.v8 230219 Suppl Figures and Tables/Supplementary Figures S3a-h 246038/Supplementary Figure S3f N1.pdf
- __MACOSX/manuscript.v8 230219 Suppl Figures and Tables/Supplementary Figures S3a-h 246038/._Supplementary Figure S3f N1.pdf
- manuscript.v8 230219 Suppl Figures and Tables/Supplementary Figures S1a-h 245467/Supplementary Figure S1b PB1.pdf
- __MACOSX/manuscript.v8 230219 Suppl Figures and Tables/Supplementary Figures S1a-h 245467/._Supplementary Figure S1b PB1.pdf
- manuscript.v8 230219 Suppl Figures and Tables/Supplementary Figures S1a-h 245467/.DS_Store
- __MACOSX/manuscript.v8 230219 Suppl Figures and Tables/Supplementary Figures S1a-h 245467/._.DS_Store
- manuscript.v8 230219 Suppl Figures and Tables/Supplementary Figures S1a-h 245467/Supplementary Figure S1c PA.pdf
- __MACOSX/manuscript.v8 230219 Suppl Figures and Tables/Supplementary Figures S1a-h 245467/._Supplementary Figure S1c PA.pdf
- manuscript.v8 230219 Suppl Figures and Tables/Supplementary Figures S1a-h 245467/Supplementary Figure S1e NP.pdf
- __MACOSX/manuscript.v8 230219 Suppl Figures and Tables/Supplementary Figures S1a-h 245467/._Supplementary Figure S1e NP.pdf
- manuscript.v8 230219 Suppl Figures and Tables/Supplementary Figures S1a-h 245467/Supplementary Figure S1a PB2.pdf
- __MACOSX/manuscript.v8 230219 Suppl Figures and Tables/Supplementary Figures S1a-h 245467/._Supplementary Figure S1a PB2.pdf
- manuscript.v8 230219 Suppl Figures and Tables/Supplementary Figures S1a-h 245467/Supplementary Figure S1f N1.pdf
- __MACOSX/manuscript.v8 230219 Suppl Figures and Tables/Supplementary Figures S1a-h 245467/._Supplementary Figure S1f N1.pdf
- manuscript.v8 230219 Suppl Figures and Tables/Supplementary Figures S1a-h 245467/Supplementary Figure S1h NS.pdf
- __MACOSX/manuscript.v8 230219 Suppl Figures and Tables/Supplementary Figures S1a-h 245467/._Supplementary Figure S1h NS.pdf
- manuscript.v8 230219 Suppl Figures and Tables/Supplementary Figures S1a-h 245467/Supplementary Figure S1d H5.pdf
- __MACOSX/manuscript.v8 230219 Suppl Figures and Tables/Supplementary Figures S1a-h 245467/._Supplementary Figure S1d H5.pdf
- manuscript.v8 230219 Suppl Figures and Tables/Supplementary Figures S1a-h 245467/Supplementary Figure S1g MA.pdf
- __MACOSX/manuscript.v8 230219 Suppl Figures and Tables/Supplementary Figures S1a-h 245467/._Supplementary Figure S1g MA.pdf
- manuscript.v8 230219 Suppl Figures and Tables/Supplementary Figures S2a-h 245626/Supplementary Figure S2c PA.pdf
- __MACOSX/manuscript.v8 230219 Suppl Figures and Tables/Supplementary Figures S2a-h 245626/._Supplementary Figure S2c PA.pdf
- manuscript.v8 230219 Suppl Figures and Tables/Supplementary Figures S2a-h 245626/Supplementary Figure S2e NP.pdf
- __MACOSX/manuscript.v8 230219 Suppl Figures and Tables/Supplementary Figures S2a-h 245626/._Supplementary Figure S2e NP.pdf
- manuscript.v8 230219 Suppl Figures and Tables/Supplementary Figures S2a-h 245626/Supplementary Figure S2g MA.pdf
- __MACOSX/manuscript.v8 230219 Suppl Figures and Tables/Supplementary Figures S2a-h 245626/._Supplementary Figure S2g MA.pdf
- manuscript.v8 230219 Suppl Figures and Tables/Supplementary Figures S2a-h 245626/Supplementary Figure S2d H5.pdf
- __MACOSX/manuscript.v8 230219 Suppl Figures and Tables/Supplementary Figures S2a-h 245626/._Supplementary Figure S2d H5.pdf
- manuscript.v8 230219 Suppl Figures and Tables/Supplementary Figures S2a-h 245626/Supplementary Figure S2b PB1.pdf
- __MACOSX/manuscript.v8 230219 Suppl Figures and Tables/Supplementary Figures S2a-h 245626/._Supplementary Figure S2b PB1.pdf
- manuscript.v8 230219 Suppl Figures and Tables/Supplementary Figures S2a-h 245626/Supplementary Figure S2f N1.pdf
- __MACOSX/manuscript.v8 230219 Suppl Figures and Tables/Supplementary Figures S2a-h 245626/._Supplementary Figure S2f N1.pdf
- manuscript.v8 230219 Suppl Figures and Tables/Supplementary Figures S2a-h 245626/Supplementary Figure S2h NS.pdf
- __MACOSX/manuscript.v8 230219 Suppl Figures and Tables/Supplementary Figures S2a-h 245626/._Supplementary Figure S2h NS.pdf
- manuscript.v8 230219 Suppl Figures and Tables/Supplementary Figures S2a-h 245626/Supplementary Figure S2a PB2.pdf
- __MACOSX/manuscript.v8 230219 Suppl Figures and Tables/Supplementary Figures S2a-h 245626/._Supplementary Figure S2a PB2.pdf
